# Supplementary material for: Local calcium signal transmission in mycelial network exhibits decentralized stress responses
Source: PNAS Nexus. 2023 Mar 7;2(3):pgad012. doi: 10.1093/pnasnexus/pgad012 (PMC9991499; doi:10.1093/pnasnexus/pgad012)
Supplement: pgad012_Supplementary_Data [file pgad012_supplementary_data.zip]

Archive with 12 entries (12 files):
- PNASNEXUS-PNASNEXUS-2022-00815-s06.mov
- PNASNEXUS-PNASNEXUS-2022-00815-s07.mov
- PNASNEXUS-PNASNEXUS-2022-00815-s08.mov
- PNASNEXUS-PNASNEXUS-2022-00815-s09.mov
- PNASNEXUS-PNASNEXUS-2022-00815-s10.mov
- PNASNEXUS-PNASNEXUS-2022-00815-s11.mov
- PNASNEXUS-PNASNEXUS-2022-00815-s12.avi
- PNASNEXUS-PNASNEXUS-2022-00815-s01.pdf
- PNASNEXUS-PNASNEXUS-2022-00815-s02.mov
- PNASNEXUS-PNASNEXUS-2022-00815-s03.mov
- PNASNEXUS-PNASNEXUS-2022-00815-s04.mov
- PNASNEXUS-PNASNEXUS-2022-00815-s05.mov
